# Supplementary material for: Mental health systems in six Caribbean small island developing states: a comparative situational analysis
Source: Int J Ment Health Syst. 2022 Aug 12;16:39. doi: 10.1186/s13033-022-00552-9 (PMC9372926; doi:10.1186/s13033-022-00552-9)
Supplement: Supplementary file 1 — Additional file 1. UKOTs mental health situational analysis data collection tool. [file 13033_2022_552_MOESM1_ESM.xlsx]

## Sheet: SECTION I CONTEXT
	SECTION I: RELEVANT CONTEXT
Relevant Context		Baseline Situation			Source of Evidence/Date of data		PHE Notes/Comments	In-country partners - comments
1	SOCIO-DEMOGRAPHIC INDICATORS
1.1	Geography
1.2	Administrative units
1.3	Population size	Female	Male	Total
1.4	Population density
1.5	% living in rural areas
1.6	Ethnicity
1.7	Language
1.8	Religion
1.9	Recent important context
2	ECONOMIC INDICATORS
2.1	Literacy rate
2.2	Employment rate
2.3	Gini coefficient
2.4	GDP
2.5	Major economic activity
3	HEALTH INDICATORS
3.1	Life expectancy st birth	Female	Male	Total
3.2	Infant mortality rate	Female	Male	Total
	deaths/1000 live births
3.3	Maternal mortality rate
3.4	Significant public health issues
4	SOCIAL INDICATORS
4.1	Prevalence intimate partner violence
4.2	Crime rate
4.3	Alcohol availability
4.4	Alcohol consumption
4.5	Homeless population
5	ANY OTHER RELEVANT INFORMATION

## Sheet: SECTION II POLICY & PLANS
	SECTION II: POLICY & PLANS
Relevant Domain		Baseline Situation				Source of Evidence/Date of data	PHE Notes/Comments	In-country partners - comments
1	POLITICAL SUPPORT
1.1	Political commitment for mental health services
1.2	Is mental health specifically mentioned in general health policy?
2	LEADERSHIP, ADMINISTRATION AND COLLABORATION
2.1	Which government department/s or programmes are responsible for mental health?
2.2	Describe clinical leadership for mental health policy and services
2.3	Describe any engagement with external agencies in developing mental health policy/ services (including PAHO, CARPHA, PHE, other territories)
2.4	Describe the administrative structures and organisation of mental health services- who is responsible for what? how much autonomy at this level? What kinds of decisions made?
2.5	Is there ongoing collaboration between government mental health services and other departments, services and sectors?
	Stakeholder	Is there ongoing collaboration in the area of mental health?	Is there a formal agreement or joint plan with this partner?	Is there dedicated funding from or to this partner for service provision	Are there regular meetings with this partner (at least once per year)?
	Ministry of social affairs / social welfare
	Ministry of education
	Ministry of justice
	Ministry of the interior / home affairs
	Housing sector (government or non-governmental agencies)
	Employment sector (government or non-governmental agencies)
	Media sector
	Academic sector / institutions
	Local non-governmental organizations who deliver or advocate for mental health services
	International non-governmental organizations who deliver or advocate for mental health services
	Private sector organizations who deliver or advocate for mental health services
	Professional associations
	Faith based organizations/institutions
	Traditional / indigenous healers
	Service users and family or caregiver advocacy groups
3	MENTAL HEALTH SPENDING
3.1	What is the government’s total expenditure on mental health (combined national and sub-national government expenditure)? (Give year)
3.2	Mental health budget as % of total health budget
3.3	What expenditures are included in this reported estimate?
	Mental hospitals
	Other hospital inpatient care
	Community residential care
	Hospital outpatient care
	Community mental healthcare
	Primary health care
	Social care services
	Prevention and promotion
	Training and management
3.4	What is the government’s total expenditure on mental hospitals (combined national and sub-national government expenditure)? (Give year)
3.5	Expenditure on community MH
3.6	Is the care and treatment of persons with major mental disorders (psychosis, bipolar disorder, depression) included in national health insurance or reimbursement schemes in your country?
	If yes, are these disorders explicitly listed as included conditions?
	If no, are these disorders explicitly listed as excluded conditions
3.7	How do the majority of persons with mental disorders pay for Mental health services? 1) Persons pay nothing at the point of service use (fully insured) 2) Persons pay mostly or entirely out of pocket for services and medicines 3) Persons pay at least 20% towards the cost of services and medicines
3.8	How do the majority of persons with mental disorders pay for Psychotropic medicines
4	MENTAL HEALTH POLICY
4.1	Existence of an officially approved stand alone mental health policy / strategy
	If no, are policies for mental health integrated into those for general health or disability? (If yes, year of general policy)
	If present, what year was mental health policy / strategy last revised?
	If present, how much of the policy / strategy has been implemented? Not developed/ not available Available but not implemented Available and partially implemented available and fully implemented
	If present, across how much of the territory has it been implemented?
4.2	Does the policy/ strategy include:
	Integration into the community?
	Integration into primary care?
	Maternal mental health?
	Alcohol misuse?
	Issues of equity in relation to gender/ rural residence/ low socio-economic status?
	Provision for reaching vulnerable populations, including poor or those with severe mental disorder?
	Mental health in emergencies/ disaster response?
	The current policy/plan promotes the transition towards mental health services based in the community (including mental health care integrated into general hospitals and primary care)
	Explicit attention to respect for the human rights of people with mental disorders and psychosocial disabilities and vulnerable and marginalized groups
	A full range of services and supports to enable people to live independently and be included in the community (including habilitation and rehabilitation services, social services, educational, vocational, employment opportunities, housing services and supports, etc.)
	Promotes a recovery approach* to mental health care, which emphasizes support for individuals to achieve their aspirations and goals, and the involvement of mental health service users in the development of their treatment and recovery plans
	Promotes the participation of persons with mental disorders and psychosocial disabilities in decision making processes on issues affecting them (e.g. policy, law, service reform)
4.3	Does the mental health policy contain estimates of human or financial resources needed to implement it?
	If yes, have resources been allocated in line with indicated resource needs to enable implementation of the policy / plan?
	If no, has a separate assessment of resource needs been undertaken to enable implementation of the policy / plan?
4.4	Does the mental health policy contain specified indicators or targets against which its implementation can be monitored?
	Which of the following most closely reflects the situation in your country? 1) Indicators were available but not used in the last two years for monitoring and evaluating the implementation of current mental health policies / plans 2) Indicators were available and used in the last two years for monitoring and evaluating implementation of some / a few components of current mental health policies / …
4.5	Describe the relationship between mental health and NCD policy or planning
4.6	Existence of an officially approved child and adolescent mental health policy / strategy
	If present, what year was policy / strategy last revised?
5	MENTAL HEALTH PLAN
5.1	Existence of an officially approved mental health plan?
	If no, are plans for mental health integrated into those for general health or disability? (If yes, year of general plan)
	If present, what year was the mental health plan last revised?
	If present, how much of the plan has been implemented? Not developed/ not available Available but not implemented Available and partially implemented available and fully implemented
	If present, across how much of the territory has it been implemented?
5.2	Does the plan include:
	Integration into the community?
	Integration into primary care?
	Maternal mental health?
	Alcohol misuse?
	Issues of equity in relation to gender/ rural residence/ low socio-economic status?
	Provision for reaching vulnerable populations, including poor or those with severe mental disorder?
	Mental health in emergencies/ disaster response?
	The current policy/plan promotes the transition towards mental health services based in the community (including mental health care integrated into general hospitals and primary care)
	Explicit attention to respect for the human rights of people with mental disorders and psychosocial disabilities and vulnerable and marginalized groups
	A full range of services and supports to enable people to live independently and be included in the community (including habilitation and rehabilitation services, social services, educational, vocational, employment opportunities, housing services and supports, etc.)
	Promotes a recovery approach* to mental health care, which emphasizes support for individuals to achieve their aspirations and goals, and the involvement of mental health service users in the development of their treatment and recovery plans
	Promotes the participation of persons with mental disorders and psychosocial disabilities in decision making processes on issues affecting them (e.g. policy, law, service reform)
5.3	Does the mental health plan contain estimates of human or financial resources needed to implement it?
	If yes, have resources been allocated in line with indicated resource needs to enable implementation of the policy / plan?
	If no, has a separate assessment of resource needs been undertaken to enable implementation of the policy / plan?
5.4	Does the mental health plan contain specified indicators or targets against which its implementation can be monitored?
	Which of the following most closely reflects the situation in your country? 1) Indicators were available but not used in the last two years for monitoring and evaluating the implementation of current mental health plans 2) Indicators were available and used in the last two years for monitoring and evaluating implementation of some / a few components of current mental health plans 3) Indicators we…
6	MENTAL HEALTH LEGISLATION
6.1	Evidence of dedicated mental health legislation?
	If no, is mental health legislation integrated into general health or disability laws? (If yes, year of general legislation)
	If present, year of last revision?
	If present, describe how much of the legislation is implemented, Not developed / not available Available but not implemented Available and partially implemented Available and fully implemented
	And in which geographical areas? (guidance, availability of personnel, monitoring)
6.2	Which of the following most closely reflects the situation concerning the existence of a dedicated authority or independent body to assess compliance of mental health legislation with international human rights: 1) A dedicated authority or independent body does not exist 2) A dedicated authority or independent body exists but it is not functioning (e.g. there is no budget or staff) Response (1-4)…
6.3	Does legislation include:
	Any protocols for managing patients who require treatment against their will?
	Current legislation promotes the transition towards mental health services based in the community
	Current legislation promotes the right of persons with mental disorders to exercise their legal capacity*, and to nominate a trusted person or network of people to support them in discussing issues and making decisions
	Current legislation promotes alternatives to coercive practice; these alternatives include voluntary admission, informed consent to treatment and substitutes for seclusion and restraints
	Current legislation provides for procedures to enable people with mental disorders and psychosocial disabilities to protect their rights and file appeals and complaints to an independent legal body
	Current legislation provides for regular inspections of human rights conditions in mental health facilities by an independent body
6.4	Has an assessment been undertaken to identify the extent to which current MH legislation conforms to the UN Convention on the Rights of Persons with Disabilities (CRPD)? If so, what were the findings?
7	BENEFITS
7.1	General- availability, eligibility
7.2	For people with mental illness- availability, eligibility
7.3	Please select one response only from the following checklist concerning the availability / status of government social support for persons with mental disorders in your country: 1) No persons with mental disorders receive social support from government 2) Few or some persons with severe mental disorders receive social support from government 3) The majority of persons with severe mental disorders…
7.4	Please indicate the main forms of government social support provided to persons with mental disorders in your country?
	Income support
	Housing support
	Employment support
	Education support
	Social care support
	Legal support
	Family support
	Other support
8	STAKEHOLDER INVOLVEMENT Not implemented/Partially implemented (add details)/ Fully implemented (add details)
8.1	Information : ministry of health gathers and disseminates information about organizations of persons with mental and psychosocial disabilities, and of families and carers
8.2	Policy : Ministry of health has developed and published a formal policy on the participation of persons with mental and psychosocial disabilities in the formulation and implementation of mental health policies, plans, legislation and services.
8.3	Early involvement : Persons with mental and psychosocial disabilities, as well as families and carers, are involved from the beginning of the formulation and implementation of mental health policies and laws, and given adequate notice.
8.4	Participation : Ministry of health systematically involves persons with mental and psychosocial disabilities in planning, policy, service development and evaluation: the majority of committees and subcommittees developing the above areas have representation of an organization of persons with mental and psychosocial disabilities or at least one person with a mental and psychosocial disability
8.5	Resources : Ministry of health reimburses costs of participation of persons with mental and psychosocial disabilities and provides resources to allow participation (physical location, transport, remuneration or reimbursement of expenses, interpreters, attendant carers and meeting support personnel)
9	SUICIDE PREVENTION
9.1	Is there a national suicide prevention strategy?
	If present, what year was suicide prevention policy / strategy last revised?
	If present, how much of the policy / strategy has been implemented? Not developed/ not available Available but not implemented Available and partially implemented available and fully implemented
	If present, across how much of the territory has it been implemented?
10	DISASTER PREPAREDNESS AND RESPONSE
10.1	Is there a stand alone disaster prepardness/ response policy, strategy or plan?
	If present what year was the policy/ strategy or plan last revised?
	Is mental health included in the policy/ strategy/ plan?
	Describe the key mental health components e.g. psychological first aid, contingency planning for severe mental disorders
11	ANY OTHER RELEVANT INFORMATION

## Sheet: SECTION III TREATMENT COVERAGE
	SECTION III: TREATMENT COVERAGE
Relevant Domain		Baseline Situation						Source of Evidence/Date of data	PHE Notes/Comments	In-country partners - comments
1	PREVALENCE OF PRIORITY MENTAL DISORDERS	Female	Male	Overall
	Schizophrenia
	Bipolar disorder
	Major depressive disorder
	Alcohol abuse
	Alcohol dependance
2	NUMBER OF PEOPLE WHO RECEIVED ANY MENTAL HEALTH CARE IN THE LAST 12 MONTHS	Female	Male	Overall
	Schizophrenia
	Bipolar disorder
	Major depressive disorder
	Alcohol abuse
	Alcohol dependance
	Number of active patients
3	Number of people recceiving treatment by care setting	All mental disorders	Schizophrenia	Bipolar disorder	Moderate-severe depression	Alcohol abuse	Alcohol dependence
	Inpatient MH services (Mental hospital, forensic inpatient uni, psychiatric unit in a general hospital, MH community residential facility)
	Outpatient MH services (MH day treatment facility, MH outpatient faacility, other MH outpatient facility or services
	Inpatient and day care services
	Mental hospital*
	Psychiatric ward in a general hospital*
	Mental health community residential facility*
	Forensic inpatient facility
	Outpatient and primary health care services
	Mental health outpatient facility*
	Mental health day treatment facility
	Other outpatient health facility or service (e.g. outreach service)
	Social care services
	Community care or rehabilitation facility (e.g. day care centres)
	Does the data refer to 1) National level (the total population of the country) 2) Regional / provincial level (the total population of one or more regions/provinces) Response (1-3): 3) Specific sites / localities (local areas where the data are available or have been collected)
	Indicate from what source reported data are taken: 1) Routine health information systems 2) Periodic or occasional survey
4	TREATMENT COVERAGE	Female	Male	Overall
	Schizophrenia
	Bipolar disorder
	Major depressive disorder
	Alcohol abuse
	Alcohol dependance
5	SUICIDE NUMBERS	Female	Male	Overall
	include total population size and year
6	TOTAL NUMBER OF INPATIENTS STAYING IN HOSPITAL ON 31ST DECEMBER	Female	Male	Overall
	Number of inpatients staying less than 1 year
	Number of inpatients staying more than 1 and less than 5 years
	Number of inpatients staying more than 5 years
7	INVOLUNTARY AND TOTAL ADMISSIONS TO INPATIENT MENTAL HEALTH FACILITIES (NUMBER & PERCENTAGE)	Female	Male	Overall
	Mental hospitals
	Psychiatric wards in general hospitals
	Mental health community residential facilities
8	NUMBER OF PERSONS WITH SEVERE MENTAL DISORDER DISCHARGED FROM HOSPITAL IN THE LAST YEAR WHO HAD A FOLLOW-UP VISIT WITHIN ONE MONTH (NUMBER & PERCENTAGE)	Female	Male	Overall
	Mental Hospitals
	Psychiatric wards in general hospitals
	Which of the following most closely reflects the situation in your country concerning the follow-up of people with mental disorder discharged from hospital in the last year: 1) 25% or less of discharged inpatients received a follow-up outpatient visit within one month 2) 26-50% of discharged inpatients received a follow-up outpatient visit within one month 3) 51-75% of discharged inpatients recei…
9	ANY OTHER RELEVANT INFORMATION

## Sheet: SECTION IV HEALTH SERVICES
	SECTION IV: HEALTH SERVICES
Relevant Domain		Baseline Situation									Source of Evidence/Date of data		PHE Notes/Comments	In-country partners - comments
1	HUMAN RESOURCES - HEALTH	Public sector (filled)	Public Sector (unfilled)	Private sector	NGO	Total number professionals	Distribution across territory
	Doctor
	Health officer
	Midwives
	Nurses
	Physiotherapists and Occupational therapists
	Psychologists
	Pharmacists
	Paramedics
	Community health worker
	Environmental health
	Lay health workers
	Other
2	HUMAN RESOURCES - MENTAL HEALTH	Public sector (filled)	Public Sector (unfilled)	Private sector	NGO	Total number professionals	OUT OF TOTAL, NUMBER OF STAFF WORKING IN GOVERNMENT MENTAL HOSPITALS	OUT OF TOTAL, NUMBER OF STAFF WORKING IN GOVERNMENT CHILD AND ADOLESCENT MENTAL HEALTH SERVICES	Distribution across territory
	Psychiatrist
	Other specialist doctors
	Child psychiatrist
	Psychiatric nurse
	Psychologist
	Social workers
	Occupational therapists
	Speech therapist
	Counsellors
	Support workers
	Other paid mental health workers
3	NUMBER OF MENTAL HEALTH PROFESSIONALS WITH SPECIALIST TRAINING/QUALIFICATION	Public sector (filled)	Public Sector (unfilled)	Private sector	NGO	Total number professionals	OUT OF TOTAL, NUMBER OF STAFF WORKING IN GOVERNMENT MENTAL HOSPITALS	OUT OF TOTAL, NUMBER OF STAFF WORKING IN GOVERNMENT CHILD AND ADOLESCENT MENTAL HEALTH SERVICES	Distribution across territory	Type of professional
	Adult psychiatry
	Child and adolescent
	Intellectual disability
	Forensic psychiatry
	Rehabilitation
	Liasion psychiatry
	Perinatal psychiatry
	Other
4	GENERAL HEALTHCARE FACILITIES	Public	Private
4.1	Inpatient care
	Number of facilities
	Number of beds
	Location of facilities and any access issues
4.2	Outpatient care
	Number of facilities
	Location of facilities and any access issues
4.3	Primary care
	Number of health centres
	Number of pharmacies
	Location of facilities and any access issues
	Describe usual staffing arrangements
4.4	Community health services
	Describe any services
	Coverage of service/s and any access issues
4.5	Ambulance service
	Describe service
	Coverage of service/s and any access issues
4.6	Fire and rescue service
	Describe service
	Coverage of service/s and any access issues
5	MENTAL HEALTH FACILITIES	Public	Private
5.1	Mental hospitals
	Number of facilities
	Number of beds
	Number of admissions in last year
	Describe usual staffing arrangements
	Location of facilities and any access issues
5.2	Forensic Inpatient unit (outside mental hospital)
	Number of facilities
	Number of beds
	Number of admissions in last year
	Describe usual staffing arrangements
	Location of facilities and any access issues
5.3	Psychiatric units/ beds in general hospitals
	Number of facilities
	Number of beds
	Number of admissions in last year
	Describe usual staffing arrangements
	Location of facilities and any access issues
5.4	Mental health community residential facilities
	Number of facilities
	Number of beds
	Number of admissions in last year
	Describe usual staffing arrangements
	Location of facilities and any access issues
5.5	Inpatient care for children and adolescents
	Number of facilities
	Number of beds
	Number of admissions in last year
	Describe usual staffing arrangements
	Location of facilities and any access issues
5.6	Mental health day care or treatment facilities
	Number of facilities
	Number of places
	Number of sessions in last year
	Describe usual staffing arrangements
	Location of facilities and any access issues
5.7	Hospital based Mental health outpatient facilities
	Number of facilities
	Number of visits in last year
	Describe usual staffing arrangements
	Location of facilities and any access issues
5.8	Community based/non hospital Mental health outpatient facilities
	Number of facilities
	Number of visits in last year
	Describe usual staffing arrangements
	Location of facilities and any access issues
	Number of active patients
5.9	Outpatient care for children and adolescents
	Number of facilities
	Number of visits in last year
	Describe usual staffing arrangements
	Location of facilities and any access issues
5.10	Are there any inpatient or outpatient services for the following areas
	Intellectual disability
	Forensic psychiatry
	Rehabilitation
	Liasion psychiatry
	Child and Adolescent Services
	Perinatal psychiatry
	Early intervention in psychosis
	Addictions (including alcohol detoxification)
	Crisis intervention
	Other
6	TREATMENT AVAILABILITY IN PRIMARY CARE
6.1	Medication
	Oral antipsychotics
	Antipsychotic depot
	Antidepressants
	Anxiolytics
	Mood-stabilisers
	Antiepileptics
	One of each type of drug group available
6.2	Psychosocial therapies
	Problem-solving therapy
	Behavioural activation therapy
	Supportive counselling
	Cognitive behavioural therapy
	Interpersonal psychotherapy
	Brief interventions for alcohol
	Motivation enhancement therapy
	Other psychosocial therapy (specify)
7	TREATMENT AVAILABILITY IN COMMUNITY MENTAL HEALTHCARE
7.1	Medication
	Oral antipsychotics
	Antipsychotic depot
	Antidepressants
	Anxiolytics
	Mood-stabilisers
	Antiepileptics
	At least one of each type of drug group available
7.2	Psychosocial therapies
	Problem-solving therapy
	Behavioural activation therapy
	Supportive counselling
	Cognitive behavioural therapy
	Interpersonal psychotherapy
	Brief interventions for alcohol
	Motivation enhancement therapy
	Other psychosocial therapy (specify)
8	TREATMENT AVAILABILITY IN SECONDARY CARE
8.1	Medication
	Oral antipsychotics
	Antipsychotic depot
	Antidepressants
	Anxiolytics
	Mood-stabilisers
	Antiepileptics
	At least one of each type of drug group available?
8.2	Psychosocial therapies
	Problem-solving therapy
	Behavioural activation therapy
	Supportive counselling
	Cognitive behavioural therapy
	Interpersonal psychotherapy
	Brief interventions for alcohol
	Motivation enhancement therapy
	Other psychosocial therapy (specify)
9	MENTAL HEALTH TRAINING IN PRIMARY CARE
9.1	Pre-service training
	What pre-service training is provided in mental health for PHC workers?(specify grade of worker, duration, separating theoretical and practical training)?
	Focus of existing mental health training of PHC workers
	Evaluation methods of training PHC workers / established competency measures?
9.2	In service initial training (minimum 2 days in last 2 years)	Number staff	Number received training	% trained	Number training courses held
	Physicians / Doctors
	Nurses
	Midwives
	Community health workers
	Other health care workers
9.3	In service refresher training (minimum 2 days in last 2 years)
	Physicians / Doctors
	Nurses
	Midwives
	Community health workers
	Other health care workers
9.4	Describe nature of any training, duration, who conducted the training, focus of training
10	PRESCRIBING PSYCHOOTROPIC MEDICATION IN PRIMARY CARE
10.1	(allowed, not allowed, restricted e.g. can continue but not initiate prescribing / only in emergencies / only certain medications)
	PHC doctors
	PHC health officers
	PHC nurses
	Community staff (CHOs)
11	PHC/ MENTAL HEALTH SERVICE INTERFACE
11.1	Number of patients referred for specialist mental health services (per PHC worker / month)
11.2	Contact between PHC workers and mental health professionals in last year (frequency)
11.3	Referral mechanisms for mental health
	Official referral procedures (PHC à secondary / tertiary care)
	Official referral procedures (secondary / tertiary care à PHC)
11.4	Comments on referral systems (in theory / in practice). Obstacles.
12	COMMUNITY LINKAGES WITH PHC
12.1	Volunteers / faith-based organisations / traditional healers / family groups, etc.
12.2	How do PHC services link with them?
13	MENTAL HEALTH DETECTION/SCREENING TOOLS
13.1	Any guidelines / assessment and treatment protocols for mental health care?
13.2	Officially approved training manuals on mental disorders available in what % of PHC settings?
13.3	Any way of detecting patients who drop out of care? Case registers? Appointment systems?
13.4	Any criteria for determining who can be discharged from mental health care delivered in PHC?
14	BACKGROUND TO MENTAL HEALTH IN PRIMARY CARE
14.1	Which PHC professionals might deliver mhGAP-IG?
14.2	Any existing data / publications / reports on experience of implementing mental health into PHC
14.3	Anything known about staff attitudes towards delivering mental health care in PHC?
15	ANY OTHER RELEVANT INFORMATION

## Sheet: SECTION V COMMUNITY
	SECTION V: COMMUNITY
Relevant Domain		Baseline Situation										Source of Evidence/ Date of data	PHE Notes/Comments	In-country partners - comments
1	SOCIOCULTURAL FACTORS
1.1	Evidence on help-seeking for mental disorders
1.2	community explanatory models of mental disorders
1.3	What is known about stigma or discrimination against mentally disordered persons within the community
1.4	What is known of the burden / supports for families caring for a person with mental disorder?
2	NON-HEALTH SECTOR ACTIVITIES RELATED TO MENTAL HEALTH
2.1	NGOs
2.2	livelihood / poverty alleviation / empowerment programmes (public / private sectors / NGOs)
2.3	Community groups Self-help / support / family groups?
2.4	Supported housing? Or half-way houses for persons with severe and enduring mental illness?
2.5	Rehabilitation / recovery / social inclusion? Any community activities to support the recovery and reintegration of persons who have experienced mental illness?
3	HEALTH PROMOTION, PREVENTION AND AWARENESS RAISING
3.1	Programme title	Type of programme 1 = Mental health awareness / anti-stigma / human rights protection 2 = Suicide prevention 3 = Violence prevention (including child abuse) 4 = Early childhood development / stimulation 5 = Parental / maternal mental health promotion 6 = School-based mental health promotion 7 = Workplace mental health promotion 8 = Other (e.g. refugees)	Dedicated financial and human resources?	Plan of implementation	Evidence of progress/ impact	Scope 1 = National 2 = Regional 3 = District 4 = Community	Management (Government/NGO/ private)	Targeted condition 0 = Not applicable 1 = Self-harm / suicide 2 = Alcohol use 3 = Other drug use 4 = Childhood disorders 5 = Depression / anxiety 6 = Psychosis 7 = Other condition / disorder (specify)	Targeted age group 1 = Children 2 = Adolescents / young people 3 = Adults 4 = Elderly 5 = All ages	Targeted population groups 0 = Not applicable 1 = Women of child-bearing age 2 = Survivors of personal violence 3 = Survivors of disasters 4 = Indigenous communities 5 = Rural communities 6 = Other population group (specify)	Type of programme 1 = Not sure 2 = Universal 3 = Selective 4 = Indicated
1
2
3
4	SUICIDE PREVENTION ACTIVITIES
4.1	Describe activities e.g. crisis line, bereavement support, suicide surveillance
5	ANY OTHER RELEVANT INFORMATION

## Sheet: SECTION VI MONITORING
	SECTION IV: HEALTH SERVICES
Relevant Domain		Baseline Situation						Source of Evidence/Date of data	PHE Notes/Comments	In-country partners - comments
1	HEALTH INFORMATION SYSTEMS
1.1	General health information systems
	Describe in brief what is in existence. Kinds of indicators (people with illness, preventive activities, etc), who records, who reports, how often, consequences.
1.2	Existing mental health surveillance information
	Describe set-up in brief
1.3	Specific mental health indicators collected as part of health information system	Data source Key: 1. Clinical / patient records 2. Facility report / records 3. Facility-based survey 4. Household-based survey 5. Vital registration system 6. Administrative data source	Data collection Key: 1. Data are collected routinely 2. Data are collected periodically (e.g. quarterly, annually) 3. Data are collected occasionally (e.g. every 3 or 5 years) 4. Data are never or not collected	Data reporting Key: 1. Automatic and/or continuous 2. Periodic / regular 3. Occasional 4. Not reported	Data disaggregation
					Age (Yes/No)	Gender (Yes/No)	Diagnosis (Yes/No)
	Health status and outcome indicators
	a. Prevalence of mental disorders
	b. Suicide mortality rate
	c. Mental health status or outcomes for persons using mental health services
	Health system indicators
	a. Number of beds in mental hospitals
	b. Number of beds in psychiatric units of general hospitals
	c. Number of admissions to mental hospitals
	d. Number of admissions to psychiatric units of general hospitals
	e. Number of involuntary hospital admissions
	f. Number of persons with mental disorders using mental health outpatient services
	g. Number of persons with mental disorders using primary health care services
	h. Number of primary / general health workers receiving in-service training
2	MONITORING AND EVALUATION SYSTEMS
2.1	Monitoring and evaluation systems for quality of mental health in PHC?
2.2	Please select one response only from the following checklist concerning the availability / status of mental health reporting in your country: 1 no mental health data have been compiled in a report for policy, planning or management purposes in the last two years 2 mental health data (either in the public system, private system or both) have been compiled for general health statistics in the last …
2.3	Please indicate who is responsible for ascertainment of suicide? Coroner/ medico-legal authorities/ police/ other
3	ANY OTHER RELEVANT INFORMATION

## Sheet: References
References
Number	Author	Title	Year	URL (if available)
